# Supplementary material for: Developing a modular architecture for creation of rule-based clinical diagnostic criteria
Source: BioData Min. 2016 Oct 21;9:33. doi: 10.1186/s13040-016-0113-5 (PMC5073928; doi:10.1186/s13040-016-0113-5)
Supplement: Additional file 1: — QDM elements used to build an AMI DCDO. An Excel spreadsheet file containing a list of QDM elements related to AMI diagnostic criteria, This is an example for illustrating the DCDO building. (XLSX 11 kb) [file 13040_2016_113_MOESM1_ESM.xlsx]

## Sheet: Sheet1
Acute Myocardial Infarction (AMI) diagnosis type	QDM Element (AMI diagnosis evidence )	subclassName created in DCDO	superclass in DCUO
Diagnosis, Active: General AMI using "Acute Myocardial Infarction (AMI) Value Set"	Laboratory Test, Result: Biochemical markers Test (Result:Biochemical markers of myocardial necrosis (typical rise and fall) using "Biochemical markers of myocardial necrosis Value Set (including cardiac troponin)"	Biochemical markers Test
Diagnosis, Active: General AMI using "Acute Myocardial Infarction (AMI) Value Set"	Symptom, Active: Ischemic symptoms using "Ischemic symptoms Value Set"	Ischemic symptoms
Diagnosis, Active: General AMI using "Acute Myocardial Infarction (AMI) Value Set"	Diagnostic Study, Performed: ECG (Result: "Pathologic Q Waves on the ECG (presence)")	ECG
Diagnosis, Active: General AMI using "Acute Myocardial Infarction (AMI) Value Set"	Diagnostic Study, Performed: ECG (Result: "ECG changes indicative of ischemia (ST segment – T-wave changes)")	ECG
Diagnosis, Active: General AMI using "Acute Myocardial Infarction (AMI) Value Set"	Diagnostic Study, Performed: Image Study (Result: "Imaging evidence of new loss of viable myocardium")	Image Study
Diagnosis, Active: General AMI using "Acute Myocardial Infarction (AMI) Value Set"	Diagnostic Study, Performed: Image Study (Result: "Imaging evidence of new regional wall motion abnormality")	Image Study
Diagnosis, Active: General AMI using "Acute Myocardial Infarction (AMI) Value Set"	Diagnostic Study, Performed: Angiography (Result: "Identification of an intracoronary thrombus")	Angiography
Diagnosis, Active: General AMI using "Acute Myocardial Infarction (AMI) Value Set"	Diagnostic Study, Performed: Autopsy (Result: "Identification of an intracoronary thrombus")	Autopsy
Diagnosis, Active: Cardiac death using "Caridac death Value Set"	Diagnostic Study, Performed: ECG (Result: "ECG changes - new LBBB")	ECG
Diagnosis, Active: Percutaneous coronary intervention (PCI)–related MI using "Percutaneous coronary intervention (PCI)–related MIValue Set"	Laboratory Test, Result: cTn Test (Result: cTn (elevation); Method: using "with normal baseline values" )	cTn Test
Diagnosis, Active: Percutaneous coronary intervention (PCI)–related MI using "Percutaneous coronary intervention (PCI)–related MIValue Set"	Laboratory Test, Result: cTn Test (Result:cTn (elevation) > 20%; Method: using "with the baseline values are elevated and are stable or falling" )	cTn Test
Diagnosis, Active: Percutaneous coronary intervention (PCI)–related MI using "Percutaneous coronary intervention (PCI)–related MIValue Set"	Symptom, Active: Myocaridal ischemia symptoms using "Myocardial ischemia symptoms Value Set"	Myocaridal ischemia
Diagnosis, Active: Percutaneous coronary intervention (PCI)–related MI using "Percutaneous coronary intervention (PCI)–related MIValue Set"	Diagnostic Study, Performed: ECG (Result: "ECG changes - ischemic")	ECG
Diagnosis, Active: Percutaneous coronary intervention (PCI)–related MI using "Percutaneous coronary intervention (PCI)–related MIValue Set"	Diagnostic Study, Performed: Angiography (Result: "Angiographic findings (consistent with a procedural complication)")	Angiography
Diagnosis, Active: Stent thrombosis associated with MI using "Stent thrombosis associated with MI Value Set" Diagnosis, Active: Coronary artery bypass grafting (CABG)–related MI using "Coronary artery bypass grafting (CABG)–related MI"	Laboratory Test, Result: Cardiac biomarker (Result: Cardiac biomarker(elevation) using "Cardiac biomarkers Value Set (including cardiac troponin); Method: with normal baseline values"	Cardiac biomarker
Diagnosis, Active: Coronary artery bypass grafting (CABG)–related MI using "Coronary artery bypass grafting (CABG)–related MI"	Diagnostic Study, Performed: ECG (Result: "new Pathologic Q Waves")	ECG
Diagnosis, Active: Coronary artery bypass grafting (CABG)–related MI using "Coronary artery bypass grafting (CABG)–related MI"	Diagnostic Study, Performed: Angiography (Result: "Angiographic findings ( new graft)	Angiography
Diagnosis, Active: Coronary artery bypass grafting (CABG)–related MI using "Coronary artery bypass grafting (CABG)–related MI"	Diagnostic Study, Performed: Angiography (Result: "Angiographic findings (new native coronary artery occlusion)")	Angiography
