# Supplementary material for: Developing a modular architecture for creation of rule-based clinical diagnostic criteria
Source: BioData Min. 2016 Oct 21;9:33. doi: 10.1186/s13040-016-0113-5 (PMC5073928; doi:10.1186/s13040-016-0113-5)
Supplement: Additional file 3: — An AMI DCDO in OWL. An OWL file representing a DCDO for AMI diagnostic criteria. (OWL 24 kb) [file 13040_2016_113_MOESM3_ESM.owl]

<?xml version="1.0"?>


<!DOCTYPE rdf:RDF [
    <!ENTITY owl "http://www.w3.org/2002/07/owl#" >
    <!ENTITY swrl "http://www.w3.org/2003/11/swrl#" >
    <!ENTITY swrlb "http://www.w3.org/2003/11/swrlb#" >
    <!ENTITY xsd "http://www.w3.org/2001/XMLSchema#" >
    <!ENTITY rdfs "http://www.w3.org/2000/01/rdf-schema#" >
    <!ENTITY rdf "http://www.w3.org/1999/02/22-rdf-syntax-ns#" >
]>


<rdf:RDF xmlns="http://www.semanticweb.org/m130451/ontologies/2014/10/untitled-ontology-4#"
     xml:base="http://www.semanticweb.org/m130451/ontologies/2014/10/untitled-ontology-4"
     xmlns:rdfs="http://www.w3.org/2000/01/rdf-schema#"
     xmlns:swrl="http://www.w3.org/2003/11/swrl#"
     xmlns:owl="http://www.w3.org/2002/07/owl#"
     xmlns:xsd="http://www.w3.org/2001/XMLSchema#"
     xmlns:swrlb="http://www.w3.org/2003/11/swrlb#"
     xmlns:rdf="http://www.w3.org/1999/02/22-rdf-syntax-ns#">
    <owl:Ontology rdf:about="http://www.semanticweb.org/m130451/ontologies/2014/10/untitled-ontology-4"/>
    


    <!-- 
    ///////////////////////////////////////////////////////////////////////////////////////
    //
    // Annotation properties
    //
    ///////////////////////////////////////////////////////////////////////////////////////
     -->

    


    <!-- http://www.semanticweb.org/m130451/ontologies/2014/10/untitled-ontology-4#annotationSouce -->

    <owl:AnnotationProperty rdf:about="http://www.semanticweb.org/m130451/ontologies/2014/10/untitled-ontology-4#annotationSouce"/>
    


    <!-- http://www.semanticweb.org/m130451/ontologies/2014/10/untitled-ontology-4#code -->

    <owl:AnnotationProperty rdf:about="http://www.semanticweb.org/m130451/ontologies/2014/10/untitled-ontology-4#code"/>
    


    <!-- http://www.semanticweb.org/m130451/ontologies/2014/10/untitled-ontology-4#codeSystem -->

    <owl:AnnotationProperty rdf:about="http://www.semanticweb.org/m130451/ontologies/2014/10/untitled-ontology-4#codeSystem"/>
    


    <!-- http://www.semanticweb.org/m130451/ontologies/2014/10/untitled-ontology-4#displayName -->

    <owl:AnnotationProperty rdf:about="http://www.semanticweb.org/m130451/ontologies/2014/10/untitled-ontology-4#displayName"/>
    


    <!-- 
    ///////////////////////////////////////////////////////////////////////////////////////
    //
    // Object Properties
    //
    ///////////////////////////////////////////////////////////////////////////////////////
     -->

    


    <!-- http://www.semanticweb.org/m130451/ontologies/2014/10/untitled-ontology-4#has_evidence -->

    <owl:ObjectProperty rdf:about="http://www.semanticweb.org/m130451/ontologies/2014/10/untitled-ontology-4#has_evidence"/>
    


    <!-- http://www.semanticweb.org/m130451/ontologies/2014/10/untitled-ontology-4#has_method -->

    <owl:ObjectProperty rdf:about="http://www.semanticweb.org/m130451/ontologies/2014/10/untitled-ontology-4#has_method"/>
    


    <!-- http://www.semanticweb.org/m130451/ontologies/2014/10/untitled-ontology-4#has_reason -->

    <owl:ObjectProperty rdf:about="http://www.semanticweb.org/m130451/ontologies/2014/10/untitled-ontology-4#has_reason"/>
    


    <!-- http://www.semanticweb.org/m130451/ontologies/2014/10/untitled-ontology-4#has_result -->

    <owl:ObjectProperty rdf:about="http://www.semanticweb.org/m130451/ontologies/2014/10/untitled-ontology-4#has_result">
        <rdfs:domain rdf:resource="http://www.semanticweb.org/m130451/ontologies/2014/10/untitled-ontology-4#Patient"/>
    </owl:ObjectProperty>
    


    <!-- http://www.semanticweb.org/m130451/ontologies/2014/10/untitled-ontology-4#has_severity -->

    <owl:ObjectProperty rdf:about="http://www.semanticweb.org/m130451/ontologies/2014/10/untitled-ontology-4#has_severity"/>
    


    <!-- 
    ///////////////////////////////////////////////////////////////////////////////////////
    //
    // Data properties
    //
    ///////////////////////////////////////////////////////////////////////////////////////
     -->

    


    <!-- http://www.semanticweb.org/m130451/ontologies/2014/10/untitled-ontology-4#has_value -->

    <owl:DatatypeProperty rdf:about="http://www.semanticweb.org/m130451/ontologies/2014/10/untitled-ontology-4#has_value"/>
    


    <!-- 
    ///////////////////////////////////////////////////////////////////////////////////////
    //
    // Classes
    //
    ///////////////////////////////////////////////////////////////////////////////////////
     -->

    


    <!-- http://www.semanticweb.org/m130451/ontologies/2014/10/untitled-ontology-4#AMI -->

    <owl:Class rdf:about="http://www.semanticweb.org/m130451/ontologies/2014/10/untitled-ontology-4#AMI">
        <rdfs:subClassOf rdf:resource="http://www.semanticweb.org/m130451/ontologies/2014/10/untitled-ontology-4#Diagnosis,_Active"/>
    </owl:Class>
    


    <!-- http://www.semanticweb.org/m130451/ontologies/2014/10/untitled-ontology-4#Angiograohy -->

    <owl:Class rdf:about="http://www.semanticweb.org/m130451/ontologies/2014/10/untitled-ontology-4#Angiograohy">
        <rdfs:subClassOf rdf:resource="http://www.semanticweb.org/m130451/ontologies/2014/10/untitled-ontology-4#Diagnostic_Study,_Performed"/>
    </owl:Class>
    


    <!-- http://www.semanticweb.org/m130451/ontologies/2014/10/untitled-ontology-4#Autopsy -->

    <owl:Class rdf:about="http://www.semanticweb.org/m130451/ontologies/2014/10/untitled-ontology-4#Autopsy">
        <rdfs:subClassOf rdf:resource="http://www.semanticweb.org/m130451/ontologies/2014/10/untitled-ontology-4#Diagnostic_Study,_Performed"/>
    </owl:Class>
    


    <!-- http://www.semanticweb.org/m130451/ontologies/2014/10/untitled-ontology-4#Biochemical_markers_Test -->

    <owl:Class rdf:about="http://www.semanticweb.org/m130451/ontologies/2014/10/untitled-ontology-4#Biochemical_markers_Test">
        <rdfs:subClassOf rdf:resource="http://www.semanticweb.org/m130451/ontologies/2014/10/untitled-ontology-4#Laboratory_Test,_Result"/>
    </owl:Class>
    


    <!-- http://www.semanticweb.org/m130451/ontologies/2014/10/untitled-ontology-4#BodySystemsStrucureDecription -->

    <owl:Class rdf:about="http://www.semanticweb.org/m130451/ontologies/2014/10/untitled-ontology-4#BodySystemsStrucureDecription">
        <rdfs:subClassOf rdf:resource="http://www.semanticweb.org/m130451/ontologies/2014/10/untitled-ontology-4#Diagnostic_Criteria_model"/>
    </owl:Class>
    


    <!-- http://www.semanticweb.org/m130451/ontologies/2014/10/untitled-ontology-4#Body_Site -->

    <owl:Class rdf:about="http://www.semanticweb.org/m130451/ontologies/2014/10/untitled-ontology-4#Body_Site">
        <rdfs:subClassOf rdf:resource="http://www.semanticweb.org/m130451/ontologies/2014/10/untitled-ontology-4#BodySystemsStrucureDecription"/>
    </owl:Class>
    


    <!-- http://www.semanticweb.org/m130451/ontologies/2014/10/untitled-ontology-4#Body_System -->

    <owl:Class rdf:about="http://www.semanticweb.org/m130451/ontologies/2014/10/untitled-ontology-4#Body_System">
        <rdfs:subClassOf rdf:resource="http://www.semanticweb.org/m130451/ontologies/2014/10/untitled-ontology-4#BodySystemsStrucureDecription"/>
    </owl:Class>
    


    <!-- http://www.semanticweb.org/m130451/ontologies/2014/10/untitled-ontology-4#Cardiac_biomarker -->

    <owl:Class rdf:about="http://www.semanticweb.org/m130451/ontologies/2014/10/untitled-ontology-4#Cardiac_biomarker">
        <rdfs:subClassOf rdf:resource="http://www.semanticweb.org/m130451/ontologies/2014/10/untitled-ontology-4#Laboratory_Test,_Result"/>
    </owl:Class>
    


    <!-- http://www.semanticweb.org/m130451/ontologies/2014/10/untitled-ontology-4#Cardiac_death -->

    <owl:Class rdf:about="http://www.semanticweb.org/m130451/ontologies/2014/10/untitled-ontology-4#Cardiac_death">
        <rdfs:subClassOf rdf:resource="http://www.semanticweb.org/m130451/ontologies/2014/10/untitled-ontology-4#AMI"/>
    </owl:Class>
    


    <!-- http://www.semanticweb.org/m130451/ontologies/2014/10/untitled-ontology-4#Causal_Agents -->

    <owl:Class rdf:about="http://www.semanticweb.org/m130451/ontologies/2014/10/untitled-ontology-4#Causal_Agents">
        <rdfs:subClassOf rdf:resource="http://www.semanticweb.org/m130451/ontologies/2014/10/untitled-ontology-4#CausualProperties"/>
    </owl:Class>
    


    <!-- http://www.semanticweb.org/m130451/ontologies/2014/10/untitled-ontology-4#Causal_Mechanisms -->

    <owl:Class rdf:about="http://www.semanticweb.org/m130451/ontologies/2014/10/untitled-ontology-4#Causal_Mechanisms">
        <rdfs:subClassOf rdf:resource="http://www.semanticweb.org/m130451/ontologies/2014/10/untitled-ontology-4#CausualProperties"/>
    </owl:Class>
    


    <!-- http://www.semanticweb.org/m130451/ontologies/2014/10/untitled-ontology-4#CausualProperties -->

    <owl:Class rdf:about="http://www.semanticweb.org/m130451/ontologies/2014/10/untitled-ontology-4#CausualProperties">
        <rdfs:subClassOf rdf:resource="http://www.semanticweb.org/m130451/ontologies/2014/10/untitled-ontology-4#Diagnostic_Criteria_model"/>
    </owl:Class>
    


    <!-- http://www.semanticweb.org/m130451/ontologies/2014/10/untitled-ontology-4#Child -->

    <owl:Class rdf:about="http://www.semanticweb.org/m130451/ontologies/2014/10/untitled-ontology-4#Child">
        <rdfs:subClassOf rdf:resource="http://www.semanticweb.org/m130451/ontologies/2014/10/untitled-ontology-4#ClassificationProperties"/>
    </owl:Class>
    


    <!-- http://www.semanticweb.org/m130451/ontologies/2014/10/untitled-ontology-4#ClassificationProperties -->

    <owl:Class rdf:about="http://www.semanticweb.org/m130451/ontologies/2014/10/untitled-ontology-4#ClassificationProperties">
        <rdfs:subClassOf rdf:resource="http://www.semanticweb.org/m130451/ontologies/2014/10/untitled-ontology-4#Diagnostic_Criteria_model"/>
    </owl:Class>
    


    <!-- http://www.semanticweb.org/m130451/ontologies/2014/10/untitled-ontology-4#Condition -->

    <owl:Class rdf:about="http://www.semanticweb.org/m130451/ontologies/2014/10/untitled-ontology-4#Condition">
        <rdfs:subClassOf rdf:resource="http://www.semanticweb.org/m130451/ontologies/2014/10/untitled-ontology-4#Diagnostic_Criteria_model"/>
    </owl:Class>
    


    <!-- http://www.semanticweb.org/m130451/ontologies/2014/10/untitled-ontology-4#Coronary_artery_bypass_grafting_(CABG)–related_MI -->

    <owl:Class rdf:about="http://www.semanticweb.org/m130451/ontologies/2014/10/untitled-ontology-4#Coronary_artery_bypass_grafting_(CABG)–related_MI">
        <rdfs:subClassOf rdf:resource="http://www.semanticweb.org/m130451/ontologies/2014/10/untitled-ontology-4#AMI"/>
    </owl:Class>
    


    <!-- http://www.semanticweb.org/m130451/ontologies/2014/10/untitled-ontology-4#Diagnosis,_Active -->

    <owl:Class rdf:about="http://www.semanticweb.org/m130451/ontologies/2014/10/untitled-ontology-4#Diagnosis,_Active">
        <rdfs:subClassOf rdf:resource="http://www.semanticweb.org/m130451/ontologies/2014/10/untitled-ontology-4#Disease"/>
    </owl:Class>
    


    <!-- http://www.semanticweb.org/m130451/ontologies/2014/10/untitled-ontology-4#Diagnostic_Criteria_model -->

    <owl:Class rdf:about="http://www.semanticweb.org/m130451/ontologies/2014/10/untitled-ontology-4#Diagnostic_Criteria_model"/>
    


    <!-- http://www.semanticweb.org/m130451/ontologies/2014/10/untitled-ontology-4#Diagnostic_Study,_Performed -->

    <owl:Class rdf:about="http://www.semanticweb.org/m130451/ontologies/2014/10/untitled-ontology-4#Diagnostic_Study,_Performed">
        <rdfs:subClassOf rdf:resource="http://www.semanticweb.org/m130451/ontologies/2014/10/untitled-ontology-4#Investigation_Findings"/>
        <codeSystem>2.16.840.1.113883.6.1</codeSystem>
        <displayName>Results</displayName>
        <code>30954-2</code>
    </owl:Class>
    


    <!-- http://www.semanticweb.org/m130451/ontologies/2014/10/untitled-ontology-4#Disease -->

    <owl:Class rdf:about="http://www.semanticweb.org/m130451/ontologies/2014/10/untitled-ontology-4#Disease">
        <rdfs:subClassOf rdf:resource="http://www.semanticweb.org/m130451/ontologies/2014/10/untitled-ontology-4#Diagnostic_Criteria_model"/>
    </owl:Class>
    


    <!-- http://www.semanticweb.org/m130451/ontologies/2014/10/untitled-ontology-4#ECG -->

    <owl:Class rdf:about="http://www.semanticweb.org/m130451/ontologies/2014/10/untitled-ontology-4#ECG">
        <rdfs:subClassOf rdf:resource="http://www.semanticweb.org/m130451/ontologies/2014/10/untitled-ontology-4#Image_Study"/>
    </owl:Class>
    


    <!-- http://www.semanticweb.org/m130451/ontologies/2014/10/untitled-ontology-4#Evidence -->

    <owl:Class rdf:about="http://www.semanticweb.org/m130451/ontologies/2014/10/untitled-ontology-4#Evidence">
        <rdfs:subClassOf rdf:resource="http://www.semanticweb.org/m130451/ontologies/2014/10/untitled-ontology-4#Diagnostic_Criteria_model"/>
    </owl:Class>
    


    <!-- http://www.semanticweb.org/m130451/ontologies/2014/10/untitled-ontology-4#FunctionProperties -->

    <owl:Class rdf:about="http://www.semanticweb.org/m130451/ontologies/2014/10/untitled-ontology-4#FunctionProperties">
        <rdfs:subClassOf rdf:resource="http://www.semanticweb.org/m130451/ontologies/2014/10/untitled-ontology-4#Diagnostic_Criteria_model"/>
    </owl:Class>
    


    <!-- http://www.semanticweb.org/m130451/ontologies/2014/10/untitled-ontology-4#Genomic_Characteristics -->

    <owl:Class rdf:about="http://www.semanticweb.org/m130451/ontologies/2014/10/untitled-ontology-4#Genomic_Characteristics">
        <rdfs:subClassOf rdf:resource="http://www.semanticweb.org/m130451/ontologies/2014/10/untitled-ontology-4#CausualProperties"/>
    </owl:Class>
    


    <!-- http://www.semanticweb.org/m130451/ontologies/2014/10/untitled-ontology-4#Image_Study -->

    <owl:Class rdf:about="http://www.semanticweb.org/m130451/ontologies/2014/10/untitled-ontology-4#Image_Study">
        <rdfs:subClassOf rdf:resource="http://www.semanticweb.org/m130451/ontologies/2014/10/untitled-ontology-4#Diagnostic_Study,_Performed"/>
    </owl:Class>
    


    <!-- http://www.semanticweb.org/m130451/ontologies/2014/10/untitled-ontology-4#Investigation_Findings -->

    <owl:Class rdf:about="http://www.semanticweb.org/m130451/ontologies/2014/10/untitled-ontology-4#Investigation_Findings">
        <rdfs:subClassOf rdf:resource="http://www.semanticweb.org/m130451/ontologies/2014/10/untitled-ontology-4#ManifestationProperties"/>
        <rdfs:comment>123</rdfs:comment>
    </owl:Class>
    


    <!-- http://www.semanticweb.org/m130451/ontologies/2014/10/untitled-ontology-4#Laboratory_Test,_Result -->

    <owl:Class rdf:about="http://www.semanticweb.org/m130451/ontologies/2014/10/untitled-ontology-4#Laboratory_Test,_Result">
        <rdfs:subClassOf rdf:resource="http://www.semanticweb.org/m130451/ontologies/2014/10/untitled-ontology-4#Investigation_Findings"/>
        <code>30954-2</code>
        <displayName>Results</displayName>
        <codeSystem>2.16.840.1.113883.6.1</codeSystem>
    </owl:Class>
    


    <!-- http://www.semanticweb.org/m130451/ontologies/2014/10/untitled-ontology-4#ManifestationProperties -->

    <owl:Class rdf:about="http://www.semanticweb.org/m130451/ontologies/2014/10/untitled-ontology-4#ManifestationProperties">
        <rdfs:subClassOf rdf:resource="http://www.semanticweb.org/m130451/ontologies/2014/10/untitled-ontology-4#Diagnostic_Criteria_model"/>
    </owl:Class>
    


    <!-- http://www.semanticweb.org/m130451/ontologies/2014/10/untitled-ontology-4#Medication,_Active -->

    <owl:Class rdf:about="http://www.semanticweb.org/m130451/ontologies/2014/10/untitled-ontology-4#Medication,_Active">
        <rdfs:subClassOf rdf:resource="http://www.semanticweb.org/m130451/ontologies/2014/10/untitled-ontology-4#Treatment_Properties"/>
    </owl:Class>
    


    <!-- http://www.semanticweb.org/m130451/ontologies/2014/10/untitled-ontology-4#Myocaridal_ischemia -->

    <owl:Class rdf:about="http://www.semanticweb.org/m130451/ontologies/2014/10/untitled-ontology-4#Myocaridal_ischemia">
        <rdfs:subClassOf rdf:resource="http://www.semanticweb.org/m130451/ontologies/2014/10/untitled-ontology-4#Symptom,_Active"/>
    </owl:Class>
    


    <!-- http://www.semanticweb.org/m130451/ontologies/2014/10/untitled-ontology-4#Parent -->

    <owl:Class rdf:about="http://www.semanticweb.org/m130451/ontologies/2014/10/untitled-ontology-4#Parent">
        <rdfs:subClassOf rdf:resource="http://www.semanticweb.org/m130451/ontologies/2014/10/untitled-ontology-4#ClassificationProperties"/>
    </owl:Class>
    


    <!-- http://www.semanticweb.org/m130451/ontologies/2014/10/untitled-ontology-4#Patient -->

    <owl:Class rdf:about="http://www.semanticweb.org/m130451/ontologies/2014/10/untitled-ontology-4#Patient">
        <rdfs:subClassOf rdf:resource="http://www.semanticweb.org/m130451/ontologies/2014/10/untitled-ontology-4#Diagnostic_Criteria_model"/>
    </owl:Class>
    


    <!-- http://www.semanticweb.org/m130451/ontologies/2014/10/untitled-ontology-4#Patient_Characteristic -->

    <owl:Class rdf:about="http://www.semanticweb.org/m130451/ontologies/2014/10/untitled-ontology-4#Patient_Characteristic">
        <rdfs:subClassOf rdf:resource="http://www.semanticweb.org/m130451/ontologies/2014/10/untitled-ontology-4#SpecificConditionProperties"/>
    </owl:Class>
    


    <!-- http://www.semanticweb.org/m130451/ontologies/2014/10/untitled-ontology-4#Patient_Characteristic_Birthdate -->

    <owl:Class rdf:about="http://www.semanticweb.org/m130451/ontologies/2014/10/untitled-ontology-4#Patient_Characteristic_Birthdate">
        <rdfs:subClassOf rdf:resource="http://www.semanticweb.org/m130451/ontologies/2014/10/untitled-ontology-4#Patient_Characteristic"/>
    </owl:Class>
    


    <!-- http://www.semanticweb.org/m130451/ontologies/2014/10/untitled-ontology-4#Patient_Characteristic_Race -->

    <owl:Class rdf:about="http://www.semanticweb.org/m130451/ontologies/2014/10/untitled-ontology-4#Patient_Characteristic_Race">
        <rdfs:subClassOf rdf:resource="http://www.semanticweb.org/m130451/ontologies/2014/10/untitled-ontology-4#Patient_Characteristic"/>
    </owl:Class>
    


    <!-- http://www.semanticweb.org/m130451/ontologies/2014/10/untitled-ontology-4#Patient_Characteristic_Sex -->

    <owl:Class rdf:about="http://www.semanticweb.org/m130451/ontologies/2014/10/untitled-ontology-4#Patient_Characteristic_Sex">
        <rdfs:subClassOf rdf:resource="http://www.semanticweb.org/m130451/ontologies/2014/10/untitled-ontology-4#Patient_Characteristic"/>
    </owl:Class>
    


    <!-- http://www.semanticweb.org/m130451/ontologies/2014/10/untitled-ontology-4#Percutaneous_coronary_intervention_(PCI)–related_MI -->

    <owl:Class rdf:about="http://www.semanticweb.org/m130451/ontologies/2014/10/untitled-ontology-4#Percutaneous_coronary_intervention_(PCI)–related_MI">
        <rdfs:subClassOf rdf:resource="http://www.semanticweb.org/m130451/ontologies/2014/10/untitled-ontology-4#AMI"/>
    </owl:Class>
    


    <!-- http://www.semanticweb.org/m130451/ontologies/2014/10/untitled-ontology-4#Physical_Exam,_Performed -->

    <owl:Class rdf:about="http://www.semanticweb.org/m130451/ontologies/2014/10/untitled-ontology-4#Physical_Exam,_Performed">
        <rdfs:subClassOf rdf:resource="http://www.semanticweb.org/m130451/ontologies/2014/10/untitled-ontology-4#Investigation_Findings"/>
    </owl:Class>
    


    <!-- http://www.semanticweb.org/m130451/ontologies/2014/10/untitled-ontology-4#Procedure,_Recommended -->

    <owl:Class rdf:about="http://www.semanticweb.org/m130451/ontologies/2014/10/untitled-ontology-4#Procedure,_Recommended">
        <rdfs:subClassOf rdf:resource="http://www.semanticweb.org/m130451/ontologies/2014/10/untitled-ontology-4#Treatment_Properties"/>
    </owl:Class>
    


    <!-- http://www.semanticweb.org/m130451/ontologies/2014/10/untitled-ontology-4#SeverityOfSubtypeProperties -->

    <owl:Class rdf:about="http://www.semanticweb.org/m130451/ontologies/2014/10/untitled-ontology-4#SeverityOfSubtypeProperties">
        <rdfs:subClassOf rdf:resource="http://www.semanticweb.org/m130451/ontologies/2014/10/untitled-ontology-4#Diagnostic_Criteria_model"/>
    </owl:Class>
    


    <!-- http://www.semanticweb.org/m130451/ontologies/2014/10/untitled-ontology-4#Signs_and_Symptoms -->

    <owl:Class rdf:about="http://www.semanticweb.org/m130451/ontologies/2014/10/untitled-ontology-4#Signs_and_Symptoms">
        <rdfs:subClassOf rdf:resource="http://www.semanticweb.org/m130451/ontologies/2014/10/untitled-ontology-4#ManifestationProperties"/>
    </owl:Class>
    


    <!-- http://www.semanticweb.org/m130451/ontologies/2014/10/untitled-ontology-4#SpecificConditionProperties -->

    <owl:Class rdf:about="http://www.semanticweb.org/m130451/ontologies/2014/10/untitled-ontology-4#SpecificConditionProperties">
        <rdfs:subClassOf rdf:resource="http://www.semanticweb.org/m130451/ontologies/2014/10/untitled-ontology-4#Diagnostic_Criteria_model"/>
    </owl:Class>
    


    <!-- http://www.semanticweb.org/m130451/ontologies/2014/10/untitled-ontology-4#Stent_thrombosis_associated_with_MI -->

    <owl:Class rdf:about="http://www.semanticweb.org/m130451/ontologies/2014/10/untitled-ontology-4#Stent_thrombosis_associated_with_MI">
        <rdfs:subClassOf rdf:resource="http://www.semanticweb.org/m130451/ontologies/2014/10/untitled-ontology-4#AMI"/>
    </owl:Class>
    


    <!-- http://www.semanticweb.org/m130451/ontologies/2014/10/untitled-ontology-4#Symptom,_Active -->

    <owl:Class rdf:about="http://www.semanticweb.org/m130451/ontologies/2014/10/untitled-ontology-4#Symptom,_Active">
        <rdfs:subClassOf rdf:resource="http://www.semanticweb.org/m130451/ontologies/2014/10/untitled-ontology-4#Signs_and_Symptoms"/>
        <code>46691-2</code>
        <codeSystem>2.16.840.1.113883.6.1</codeSystem>
        <displayName>Symptoms</displayName>
    </owl:Class>
    


    <!-- http://www.semanticweb.org/m130451/ontologies/2014/10/untitled-ontology-4#TemporalProperties -->

    <owl:Class rdf:about="http://www.semanticweb.org/m130451/ontologies/2014/10/untitled-ontology-4#TemporalProperties">
        <rdfs:subClassOf rdf:resource="http://www.semanticweb.org/m130451/ontologies/2014/10/untitled-ontology-4#Diagnostic_Criteria_model"/>
    </owl:Class>
    


    <!-- http://www.semanticweb.org/m130451/ontologies/2014/10/untitled-ontology-4#Title -->

    <owl:Class rdf:about="http://www.semanticweb.org/m130451/ontologies/2014/10/untitled-ontology-4#Title">
        <rdfs:subClassOf rdf:resource="http://www.semanticweb.org/m130451/ontologies/2014/10/untitled-ontology-4#Diagnostic_Criteria_model"/>
    </owl:Class>
    


    <!-- http://www.semanticweb.org/m130451/ontologies/2014/10/untitled-ontology-4#Treatment_Properties -->

    <owl:Class rdf:about="http://www.semanticweb.org/m130451/ontologies/2014/10/untitled-ontology-4#Treatment_Properties">
        <rdfs:subClassOf rdf:resource="http://www.semanticweb.org/m130451/ontologies/2014/10/untitled-ontology-4#Diagnostic_Criteria_model"/>
    </owl:Class>
    


    <!-- http://www.semanticweb.org/m130451/ontologies/2014/10/untitled-ontology-4#Type -->

    <owl:Class rdf:about="http://www.semanticweb.org/m130451/ontologies/2014/10/untitled-ontology-4#Type">
        <rdfs:subClassOf rdf:resource="http://www.semanticweb.org/m130451/ontologies/2014/10/untitled-ontology-4#ClassificationProperties"/>
    </owl:Class>
    


    <!-- http://www.semanticweb.org/m130451/ontologies/2014/10/untitled-ontology-4#Unit -->

    <owl:Class rdf:about="http://www.semanticweb.org/m130451/ontologies/2014/10/untitled-ontology-4#Unit">
        <rdfs:subClassOf rdf:resource="http://www.semanticweb.org/m130451/ontologies/2014/10/untitled-ontology-4#Diagnostic_Criteria_model"/>
    </owl:Class>
    


    <!-- http://www.semanticweb.org/m130451/ontologies/2014/10/untitled-ontology-4#cTn_Test -->

    <owl:Class rdf:about="http://www.semanticweb.org/m130451/ontologies/2014/10/untitled-ontology-4#cTn_Test">
        <rdfs:subClassOf rdf:resource="http://www.semanticweb.org/m130451/ontologies/2014/10/untitled-ontology-4#Laboratory_Test,_Result"/>
    </owl:Class>
    


    <!-- 
    ///////////////////////////////////////////////////////////////////////////////////////
    //
    // Individuals
    //
    ///////////////////////////////////////////////////////////////////////////////////////
     -->

    


    <!-- http://www.semanticweb.org/m130451/ontologies/2014/10/untitled-ontology-4#andy -->

    <owl:NamedIndividual rdf:about="http://www.semanticweb.org/m130451/ontologies/2014/10/untitled-ontology-4#andy">
        <rdf:type rdf:resource="http://www.semanticweb.org/m130451/ontologies/2014/10/untitled-ontology-4#Patient"/>
    </owl:NamedIndividual>
      


</rdf:RDF>


<!-- Generated by the OWL API (version 3.4.2) http://owlapi.sourceforge.net -->
